# Supplementary material for: The Alpha Crucis Carbonate Ridge (ACCR): Discovery of a giant ring-shaped carbonate complex on the SW Atlantic margin
Source: Sci Rep. 2019 Dec 10;9:18697. doi: 10.1038/s41598-019-55226-3 (PMC6904621; doi:10.1038/s41598-019-55226-3)
Supplement: Supplementary file 2 — Supplementary Material [file 41598_2019_55226_MOESM2_ESM.zip]

Archive with 157 entries (157 files):
- NewFeature000_003kHz_Ch0_0.sgy
- NewFeature001_003kHz_Ch0_0.sgy
- NewFeature002_003kHz_Ch0_0.sgy
- NewFeature003_003kHz_Ch0_0.sgy
- NewFeature004_003kHz_Ch0_0.sgy
- NewFeature005_003kHz_Ch0_0.sgy
- NewFeature006_003kHz_Ch0_0.sgy
- NewFeature007_003kHz_Ch0_0.sgy
- NewFeature008_003kHz_Ch0_0.sgy
- NewFeature009_003kHz_Ch0_0.sgy
- NewFeature010_003kHz_Ch0_0.sgy
- NewFeature011_003kHz_Ch0_0.sgy
- NewFeature012_003kHz_Ch0_0.sgy
- NewFeature013_003kHz_Ch0_0.sgy
- NewFeature014_003kHz_Ch0_0.sgy
- NewFeature015_003kHz_Ch0_0.sgy
- NewFeature016_003kHz_Ch0_0.sgy
- NewFeature017_003kHz_Ch0_0.sgy
- NewFeature018_003kHz_Ch0_0.sgy
- NewFeature019_003kHz_Ch0_0.sgy
- NewFeature020_003kHz_Ch0_0.sgy
- NewFeature021_003kHz_Ch0_0.sgy
- NewFeature022_003kHz_Ch0_0.sgy
- NewFeature023_003kHz_Ch0_0.sgy
- NewFeature024_003kHz_Ch0_0.sgy
- NewFeature025_003kHz_Ch0_0.sgy
- NewFeature026_003kHz_Ch0_0.sgy
- NewFeature027_003kHz_Ch0_0.sgy
- NewFeature028_003kHz_Ch0_0.sgy
- NewFeature029_003kHz_Ch0_0.sgy
- NewFeature030_003kHz_Ch0_0.sgy
- NewFeature031_003kHz_Ch0_0.sgy
- NewFeature032_003kHz_Ch0_0.sgy
- NewFeature033_003kHz_Ch0_0.sgy
- NewFeature034_003kHz_Ch0_0.sgy
- NewFeature035_003kHz_Ch0_0.sgy
- NewFeature036_003kHz_Ch0_0.sgy
- NewFeature037_003kHz_Ch0_0.sgy
- NewFeature038_003kHz_Ch0_0.sgy
- NewFeature039_003kHz_Ch0_0.sgy
- NewFeature040_003kHz_Ch0_0.sgy
- NewFeature041_003kHz_Ch0_0.sgy
- NewFeature042_003kHz_Ch0_0.sgy
- NewFeature043_003kHz_Ch0_0.sgy
- NewFeature044_003kHz_Ch0_0.sgy
- NewFeature045_003kHz_Ch0_0.sgy
- NewFeature046_003kHz_Ch0_0.sgy
- NewFeature047_003kHz_Ch0_0.sgy
- NewFeature048_003kHz_Ch0_0.sgy
- NewFeature049_003kHz_Ch0_0.sgy
- NewFeature050_003kHz_Ch0_0.sgy
- NewFeature051_003kHz_Ch0_0.sgy
- NewFeature052_003kHz_Ch0_0.sgy
- NewFeature053_003kHz_Ch0_0.sgy
- NewFeature054_003kHz_Ch0_0.sgy
- NewFeature055_003kHz_Ch0_0.sgy
- NewFeature056_003kHz_Ch0_0.sgy
- NewFeature057_003kHz_Ch0_0.sgy
- NewFeature058_003kHz_Ch0_0.sgy
- NewFeature059_003kHz_Ch0_0.sgy
- NewFeature060_003kHz_Ch0_0.sgy
- NewFeature061_003kHz_Ch0_0.sgy
- NewFeature062_003kHz_Ch0_0.sgy
- NewFeature063_003kHz_Ch0_0.sgy
- NewFeature064_003kHz_Ch0_0.sgy
- NewFeature065_003kHz_Ch0_0.sgy
- NewFeature066_003kHz_Ch0_0.sgy
- NewFeature067_003kHz_Ch0_0.sgy
- NewFeature068_003kHz_Ch0_0.sgy
- NewFeature069_003kHz_Ch0_0.sgy
- NewFeature070_003kHz_Ch0_0.sgy
- NewFeature071_003kHz_Ch0_0.sgy
- NewFeature072_003kHz_Ch0_0.sgy
- NewFeature073_003kHz_Ch0_0.sgy
- NewFeature074_003kHz_Ch0_0.sgy
- NewFeature075_003kHz_Ch0_0.sgy
- NewFeature076_003kHz_Ch0_0.sgy
- NewFeature077_003kHz_Ch0_0.sgy
- NewFeature078_003kHz_Ch0_0.sgy
- NewFeature079_003kHz_Ch0_0.sgy
- NewFeature080_003kHz_Ch0_0.sgy
- NewFeature081_003kHz_Ch0_0.sgy
- NewFeature082_003kHz_Ch0_0.sgy
- NewFeature083_003kHz_Ch0_0.sgy
- NewFeature084_003kHz_Ch0_0.sgy
- NewFeature085_003kHz_Ch0_0.sgy
- NewFeature086_003kHz_Ch0_0.sgy
- NewFeature087_003kHz_Ch0_0.sgy
- NewFeature088_003kHz_Ch0_0.sgy
- NewFeature089_003kHz_Ch0_0.sgy
- NewFeature090_003kHz_Ch0_0.sgy
- NewFeature091_003kHz_Ch0_0.sgy
- NewFeature092_003kHz_Ch0_0.sgy
- NewFeature093_003kHz_Ch0_0.sgy
- NewFeature094_003kHz_Ch0_0.sgy
- NewFeature095_003kHz_Ch0_0.sgy
- NewFeature096_003kHz_Ch0_0.sgy
- NewFeature097_003kHz_Ch0_0.sgy
- NewFeature098_003kHz_Ch0_0.sgy
- NewFeature099_003kHz_Ch0_0.sgy
- NewFeature100_003kHz_Ch0_0.sgy
- NewFeature101_003kHz_Ch0_0.sgy
- NewFeature102_003kHz_Ch0_0.sgy
- NewFeature103_003kHz_Ch0_0.sgy
- NewFeature104_003kHz_Ch0_0.sgy
- NewFeature105_003kHz_Ch0_0.sgy
- NewFeature106_003kHz_Ch0_0.sgy
- NewFeature107_003kHz_Ch0_0.sgy
- NewFeature108_003kHz_Ch0_0.sgy
- NewFeature109_003kHz_Ch0_0.sgy
- NewFeature110_003kHz_Ch0_0.sgy
- NewFeature111_003kHz_Ch0_0.sgy
- NewFeature112_003kHz_Ch0_0.sgy
- NewFeature113_003kHz_Ch0_0.sgy
- NewFeature114_003kHz_Ch0_0.sgy
- NewFeature115_003kHz_Ch0_0.sgy
- NewFeature116_003kHz_Ch0_0.sgy
- NewFeature117_003kHz_Ch0_0.sgy
- NewFeature118_003kHz_Ch0_0.sgy
- NewFeature119_003kHz_Ch0_0.sgy
- NewFeature120_003kHz_Ch0_0.sgy
- NewFeature121_003kHz_Ch0_0.sgy
- NewFeature122_003kHz_Ch0_0.sgy
- NewFeature123_003kHz_Ch0_0.sgy
- NewFeature124_003kHz_Ch0_0.sgy
- NewFeature125_003kHz_Ch0_0.sgy
- NewFeature126_003kHz_Ch0_0.sgy
- NewFeature127_003kHz_Ch0_0.sgy
- NewFeature128_003kHz_Ch0_0.sgy
- NewFeature129_003kHz_Ch0_0.sgy
- NewFeature130_003kHz_Ch0_0.sgy
- NewFeature131_003kHz_Ch0_0.sgy
- NewFeature132_003kHz_Ch0_0.sgy
- NewFeature133_003kHz_Ch0_0.sgy
- NewFeature134_003kHz_Ch0_0.sgy
- NewFeature135_003kHz_Ch0_0.sgy
- NewFeature136_003kHz_Ch0_0.sgy
- NewFeature137_003kHz_Ch0_0.sgy
- NewFeature138_003kHz_Ch0_0.sgy
- NewFeature139_003kHz_Ch0_0.sgy
- NewFeature140_003kHz_Ch0_0.sgy
- NewFeature141_003kHz_Ch0_0.sgy
- NewFeature142_003kHz_Ch0_0.sgy
- NewFeature143_003kHz_Ch0_0.sgy
- NewFeature144_003kHz_Ch0_0.sgy
- NewFeature145_003kHz_Ch0_0.sgy
- NewFeature146_003kHz_Ch0_0.sgy
- NewFeature147_003kHz_Ch0_0.sgy
- NewFeature148_003kHz_Ch0_0.sgy
- NewFeature149_003kHz_Ch0_0.sgy
- NewFeature150_003kHz_Ch0_0.sgy
- NewFeature151_003kHz_Ch0_0.sgy
- NewFeature152_003kHz_Ch0_0.sgy
- NewFeature153_003kHz_Ch0_0.sgy
- NewFeature154_003kHz_Ch0_0.sgy
- NewFeature155_003kHz_Ch0_0.sgy
- NewFeature156_003kHz_Ch0_0.sgy
